# Supplementary material for: Age at Natural Menopause in Women Living with HIV: A Cross-Sectional Study Comparing Self-Reported and Biochemical Data
Source: Viruses. 2023 Apr 26;15(5):1058. doi: 10.3390/v15051058 (PMC10221766; doi:10.3390/v15051058)
Supplement: Supplementary file 1 [file viruses-15-01058-s001.zip]

Archive with 1 entries (1 files):
- viruses-2325404-supplementary.pdf
